# Supplementary material for: Examining the Effects of an Anti-Salmonella Bacteriophage Preparation, BAFASAL®, on Ex-Vivo Human Gut Microbiome Composition and Function Using a Multi-Omics Approach
Source: Viruses. 2021 Aug 31;13(9):1734. doi: 10.3390/v13091734 (PMC8473076; doi:10.3390/v13091734)
Supplement: Supplementary file 1 [file viruses-13-01734-s001.zip]

Archive with 1 entries (1 files):
- viruses-1329772-supplementary.pdf
